# Supplementary material for: Emulsion-Coated Active Papers Extend the Storage Life of Tomato Fruit
Source: Foods. 2025 Aug 9;14(16):2774. doi: 10.3390/foods14162774 (PMC12386085; doi:10.3390/foods14162774)
Supplement: Supplementary file 1 [file foods-14-02774-s001.zip]

Archive with 1 entries (1 files):
- foods-3777777-supplementary.pdf
